# Supplementary material for: Customizing AI‐based screening with real‐world data: Practical insights from diabetic retinopathy
Source: Acta Ophthalmol. 2025 Sep 11;104(3):323–32. doi: 10.1111/aos.17591 (PMC13058676; doi:10.1111/aos.17591)
Supplement: Supplementary file 1 — Data S1. [file AOS-104-323-s001.zip]

Archive with 2 entries (2 files):
- aos17591-sup-0001-Supinfo1@analysis_and_dr_adjustment.ipynb
- aos17591-sup-0002-Supinfo2@supplement_V1.docx
