# Supplementary material for: Customizing AI‐based screening with real‐world data: Practical insights from diabetic retinopathy
Source: Acta Ophthalmol. 2025 Sep 11;104(3):323–32. doi: 10.1111/aos.17591 (PMC13058676; doi:10.1111/aos.17591)
Supplement: Supplementary file 1 — Data S1. [file AOS-104-323-s001.zip › aos17591-sup-0001-Supinfo1@analysis_and_dr_adjustment.ipynb]

# %% [markdown]
# Analysis and DR Adjustment

This notebook is from the poublication "Customizing AI-Based Screening with Real-World Data: Practical Insights from Diabetic Retinopathy" submitted to Acta Ophthalmologica.

authors: Broder Poschkamp, MD1*; Liane Kantz, MS2,3; Petra Augstein, PhD2; Allam Tayar, MD1; Lars Kaderali, PhD3; Martin Busch, PhD1; Beathe Bohl, MD1; Sebastian Paul, MD1; Lisa Lüdtke, MD1; Marie-Christine Bründer, MD1; Daniel Schulz, MD1; Hanna Grabow, MD2; Elke Gens, Dipl2; Antonia Müller, MD2, Emily Martin1, Wolfgang Kerner, MD2; Jörg Reindel, MD2 and Andreas Stahl MD1

1 Department of Ophthalmology, University Medicine Greifswald, Greifswald, Germany
2 Department of Diabetology, Heart- and Diabetes Centre Karlsburg, Karlsburg, Germany
3 Leibniz Institute for Plasma Science and Technology, Greifswald, Germany
4 Institute of Bioinformatics, University Medicine Greifswald, Greifswald, Germany 

*Corresponding author: broder.poschkamp@med.uni-greifswald.de; +49 3834 865900; Department of Ophthalmology, University Medicine Greifswald, Ferdinand-Sauerbruch-Strasse, 17475 Greifswald, Germany

The Code was developed and maintained by Broder Poschkamp.

#### ──────────────────────────────────────────────────────────────────────────────────────────────

# %% [markdown]
# Project stucture

#### 1. Imports
#### 2. Study Characteristics
#### 3. IDx-DR, Thirona Crosstabs
#### 4. ROC-Analysis
#### 5. Youden Adjustment
#### 6. Missed Severe DR Patients 

# %% [markdown]
#### ──────────────────────────────────────────────────────────────────────────────────────────────
#### 📁 Project Folder Structure
####
#### ├── notebooks/     # Jupyter notebooks (analysis, preprocessing, etc.)
#### ├── input/         # Raw input data (e.g., CSVs, Excel, external files)
#### ├── output/        # Generated outputs (e.g., plots, tables, reports)
#### └── results/       # Final results, summaries, and export files
#### 
#### This notebook is located in: notebooks/
#### All paths are set relative to the notebooks.
#### ──────────────────────────────────────────────────────────────────────────────────────────────

# %% [markdown]
# Imports

# %% [code]
# look into data
import pandas as pd
import re
import os
from pandas_profiling import ProfileReport
import seaborn as sns
import matplotlib.pyplot as plt
import numpy as np

from sklearn.metrics import roc_curve, auc

%matplotlib inline

# %% [code]
p_dataframe_origin = os.path.join("..", "input" ,"dr_study_final.xlsx")

# %% [code]
df_study = pd.read_excel(p_dataframe_origin)

# %% [markdown]
#### ──────────────────────────────────────────────────────────────────────────────────────────────
# Study Characteristics - Profiling

# %% [code]
df_study.describe() # includes also patients not seen by doctor 

# %% [markdown]
| Column Name                      | Description                                                                 |
|----------------------------------|-----------------------------------------------------------------------------|
| `pat_id`                         | Unique patient identifier                                                   |
| `age`                            | Age of the patient (in years)                                               |
| `sex`                            | Sex of the patient (e.g., 'M' or 'F')                                       |
| `dm_type`                        | Type of diabetes mellitus (e.g., Type 1 or Type 2)                          |
| `dm_known_since`                 | Year or duration since diabetes was diagnosed                               |
| `insuline_since`                | Year or duration since insulin therapy began                                |
| `hbA1c`                          | HbA1c level (glycated hemoglobin, %)                                        |
| `rr_sys`                         | Systolic blood pressure (mmHg)                                              |
| `rr_dia`                         | Diastolic blood pressure (mmHg)                                             |
| `bmi`                            | Body Mass Index (kg/m²)                                                     |
| `od_bcva`                        | Best-corrected visual acuity of the right eye (OD)                          |
| `od_image_availabe`              | Availability of image for the right eye (boolean, Ja (yes), Nein (no))      |
| `od_camera`                      | Type of camera used for right eye image                                     |
| `od_doc_diagnosis_funduscopy`   | Diagnosis from funduscopy (right eye) by ophthalmologist                    |
| `od_idx_diagnosis`              | AI diagnosis from IDx-DR system (right eye)                                 |
| `od_doc_image_quality`          | Image quality of right eye rated by ophthalmologist                         |
| `od_doc_diagnosis_image`        | Diagnosis based on right eye image by ophthalmologist                       |
| `od_doc_name`                   | Name of examining ophthalmologist (right eye)                               |
| `os_bcva`                        | Best-corrected visual acuity of the left eye (OS)                           |
| `os_image_availabe`              | Availability of image for the left eye                                      |
| `os_camera`                      | Type of camera used for left eye image                                      |
| `os_doc_diagnosis_funduscopy`   | Diagnosis from funduscopy (left eye) by ophthalmologist                     |
| `os_idx_diagnosis`              | AI diagnosis from IDx-DR system (left eye)                                  |
| `os_doc_image_quality`          | Image quality of left eye rated by ophthalmologist                          |
| `os_doc_diagnosis_image`        | Diagnosis based on left eye image by ophthalmologist                        |
| `os_doc_name`                   | Name or ID of examining ophthalmologist (left eye)                          |
| `patient_DR_OU`                 | overall thirona DR score based on both eyes                                 |
| `OS_DR`                         | thirona DR score of the left eye (OS)                                      |
| `OD_DR`                         | thirona DR score of the right eye (OD)                                     |
| `OS_DR_Max_Abweichung`          | Maximum deviation in thirona DR score (left eye), based on single images    |
| `OS_num_images`                 | Number of images captured for the left eye                                  |
| `OD_DR_Max_Abweichung`          | Maximum deviation in thirona DR score (right eye), based on single images   |
| `OD_num_images`                 | Number of images captured for the right eye                                 |
| `OS_quality_total`              | Overall thirona image quality score for the left eye                        |
| `OD_quality_total`              | Overall thirona image quality score for the right eye                       |
| `OU_quality_total`              | Combined thirona image quality score for both eyes                         |

# %% [code]
# create profile of raw data
profile = ProfileReport(df_study, title="dr_study_final", explorative=True)


p_study_characteristics = os.path.join("..","results", "dr_study_final.html")
profile.to_file(p_study_characteristics)

# %% [code]
# Define the mapping
mapping = {
    'no': 1,
    'mild': 2,
    'moderate': 3,
    'severe': 4,
    'Pat. E, krank, nicht erschienen': 0 # patient was sick, did not attend funduscopic examination
}

# Apply the mapping to both columns
df_study['od_doc_diagnosis_funduscopy_mapped'] = df_study['od_doc_diagnosis_funduscopy'].map(mapping)
df_study['os_doc_diagnosis_funduscopy_mapped'] = df_study['os_doc_diagnosis_funduscopy'].map(mapping)

# Create a new column with the highest value between both mapped columns
df_study['highest_diagnosis_funduscopy'] = df_study[['od_doc_diagnosis_funduscopy_mapped', 'os_doc_diagnosis_funduscopy_mapped']].max(axis=1)

# %% [code]
# For each row, save individual study characteristics in separate files
p_study_characteristics = os.path.join("..","results")

for dr_stage, number in mapping.items():
    # Create a dataframe with just the row's data
    single_study_df = df_study[df_study["highest_diagnosis_funduscopy"] == number]
    
    # Define the file name for the individual row
    file_name_1 = f"study_characteristics_{dr_stage}.xlsx"
    file_path_1 = os.path.join(p_study_characteristics, file_name_1)
    
    # Define the file name for the individual row
    file_name_2 = f"study_characteristics_{dr_stage}.html"
    file_path_2 = os.path.join(p_study_characteristics, file_name_2)
    
    # Save the dataframe to a xlsx file
    single_study_df.to_excel(file_path_1, index=False)
    
    # Save the dataframe to a html file
    # create profile
    profile = ProfileReport(single_study_df, title=f"{dr_stage}", explorative=True)

    profile.to_file(file_path_2)

# %% [code]
# fundoscopy with all diagnoses

# For each row, save individual study characteristics in separate files
p_study_characteristics = os.path.join("..","results")

# profile for all with funduscopy
single_study_df = df_study[df_study["highest_diagnosis_funduscopy"] != 0]

# Define the file name for the individual row
file_name_1 = f"study_characteristics_fundoscopy_all.xlsx"
file_path_1 = os.path.join(p_study_characteristics, file_name_1)

# Define the file name for the individual row
file_name_2 = f"study_characteristics_fundoscopy_all.html"
file_path_2 = os.path.join(p_study_characteristics, file_name_2)

 # Save the dataframe to a xlsx file
single_study_df.to_excel(file_path_1, index=False)

# Save the dataframe to a html file
# create profile
profile = ProfileReport(single_study_df, title=f"fundoscopy all", explorative=True)

profile.to_file(file_path_2)

# %% [markdown]
## Age study characteristics

# %% [code]
# Create age bins in 5-year intervals based on the maximum age in the dataset
max_age = int(df_study['age'].max())
bins = list(range(0, max_age + 5, 5))  # E.g., [0, 5, 10, ..., max_age]

# Assign each patient to an age group
df_study['age_group'] = pd.cut(df_study['age'], bins)

# Count the number of patients in each age group
age_group_counts = df_study['age_group'].value_counts().sort_index()

# Plot the age distribution
plt.figure(figsize=(10, 6))
age_group_counts.plot(kind='bar', edgecolor='black')
plt.title('Patient Distribution by Age Group')
plt.xlabel('Age Group (years)')
plt.ylabel('Number of Patients')
plt.xticks(rotation=45)
plt.tight_layout()
plt.grid(axis='y', linestyle='--', alpha=0.7)
plt.show()

# %% [code]
p_age_excel = os.path.join("..","results", "age_distribution.xlsx")
age_group_counts.to_excel(p_age_excel)

# %% [markdown]
## AGE DR statistics

# %% [code]
# Define 5-year age bins based on the maximum age in the dataset
max_age = int(df_study['age'].max())
bins = list(range(0, max_age + 5, 5))  # Create bins from 0 to max_age in 5-year steps

# Assign each patient to an age group
df_study['age_group'] = pd.cut(df_study['age'], bins)

# Count the number of DR grades within each age group
age_group_dr = df_study.groupby(['age_group', 'highest_diagnosis_funduscopy']).size().unstack(fill_value=0)

# Calculate percentages within each age group
age_group_dr_perc = age_group_dr.div(age_group_dr.sum(axis=1), axis=0) * 100

# Plot the stacked bar chart of DR grade distribution per age group
plt.figure(figsize=(12, 6))
age_group_dr_perc.plot(kind='bar', stacked=True, colormap='tab20', edgecolor='black')

plt.title('Distribution of DR Grades by Age Group (%)')
plt.xlabel('Age Group (years)')
plt.ylabel('Percentage of Patients')
plt.legend(title='DR Grade', bbox_to_anchor=(1.05, 1), loc='upper left')
plt.xticks(rotation=45)
plt.tight_layout()
plt.grid(axis='y', linestyle='--', alpha=0.6)
plt.show()

# %% [code]
p_age_excel = os.path.join("..","results",  "age_dr.xlsx")
age_group_dr_perc.to_excel(p_age_excel)

# %% [markdown]
## diabetes duration characteristics

# %% [code]

# Create 5-year bins based on the maximum duration of known diabetes
max_duration = int(df_study['dm_known_since'].max())
bins = list(range(0, max_duration + 5, 5))  # Bins: 0-5, 5-10, ..., up to max_duration

# Assign each patient to a diabetes duration group
df_study['dm_known_since_group'] = pd.cut(df_study['dm_known_since'], bins)

# Count the number of DR grades per diabetes duration group
dm_duration_group_dr = df_study.groupby(['dm_known_since_group', 'highest_diagnosis_funduscopy']) \
                               .size().unstack(fill_value=0)

# Calculate the percentage within each group
dm_duration_group_dr_perc = dm_duration_group_dr.div(dm_duration_group_dr.sum(axis=1), axis=0) * 100

# Plot the stacked bar chart
plt.figure(figsize=(12, 6))
dm_duration_group_dr_perc.plot(kind='bar', stacked=True, colormap='tab20', edgecolor='black')

plt.title('Distribution of DR Grades by Duration of Known Diabetes (%)')
plt.xlabel('Duration of Diabetes (years)')
plt.ylabel('Percentage of Patients')
plt.legend(title='DR Grade', bbox_to_anchor=(1.05, 1), loc='upper left')
plt.xticks(rotation=45)
plt.tight_layout()
plt.grid(axis='y', linestyle='--', alpha=0.6)
plt.show()

# %% [code]
p_dm_duration_excel = os.path.join("..","results", "dm_duration_excel.xlsx")
dm_duration_group_dr_perc.to_excel(p_dm_duration_excel)

# %% [markdown]
#### ──────────────────────────────────────────────────────────────────────────────────────────────
# IDx-DR, Thirona Crosstabs

# %% [code]
# get only patiens with funduscopic analysis
df_study_funduscopy = df_study[df_study['highest_diagnosis_funduscopy'] > 0]

# %% [markdown]
## IDx

# %% [code]
#  crosstab IDx-DR
#  IDx has the same diagnosis for both eyes 
heatmap_data = pd.crosstab(df_study_funduscopy['highest_diagnosis_funduscopy'], df_study_funduscopy['od_idx_diagnosis']) 


# %% [code]
heatmap_data

# %% [markdown]
## RetCAD

# %% [code]
# apply the manufactorers classification 
bins = [0, 1, 2, 3, 4, 5]
labels = [0, 1, 2, 3, 4]


df_study_funduscopy['patient_DR_OU_group'] = pd.cut(df_study_funduscopy['patient_DR_OU'], bins=bins, labels=labels, include_lowest=True)


# %% [code]
# Crosstab RetCAD
heatmap_data = pd.crosstab(df_study_funduscopy['highest_diagnosis_funduscopy'], df_study_funduscopy['patient_DR_OU_group']) 

# %% [code]
heatmap_data

# %% [markdown]
#### ──────────────────────────────────────────────────────────────────────────────────────────────
# ROC Analysis

# %% [code]
# functions for sensitivity and specificity

# Function to calculate sensitivity more than mild
def sensitivity_more_than_mild(df, threshold):
    # gold_standard = funcduscopy : moderate (3) and severe (4) are sick (True Positive)
    df['gold_standard'] = df['highest_diagnosis_funduscopy'].apply(lambda x: 1 if x >= 3 else 0)

    #  "patient_DR_OU" >= threshold, defined as  sick 
    df['test_result'] = df['patient_DR_OU'].apply(lambda x: 1 if x >= threshold else 0)

    # Sensitivity = True Positive / (True Positive + False Negative)
    TP = len(df[(df['gold_standard'] == 1) & (df['test_result'] == 1)])
    FN = len(df[(df['gold_standard'] == 1) & (df['test_result'] == 0)])
    
    sensitivity = TP / (TP + FN) if (TP + FN) != 0 else 0
    return sensitivity

# function to calculate sensitivity over different thresholds 
def sensitivity_analysis(df, step=0.1):
    thresholds = np.arange(0, 5.1, step)  # Schwellenwerte von 0 bis 5 in 0.1-Schritten
    sensitivities = {round(threshold, 1): sensitivity_more_than_mild(df, threshold) for threshold in thresholds}
    
    return sensitivities

# fuinction to save sensitivities in excel file 
def save_sensitivity_to_excel(df, step=0.1, filename="sensitivity_analysis.xlsx"):
    sensitivities = sensitivity_analysis(df, step=step)
    
    sensitivity_df = pd.DataFrame(list(sensitivities.items()), columns=['Threshold', 'Sensitivity'])
    
    sensitivity_df.to_excel(filename, index=False)
    print(f"Die Sensitivitätsergebnisse wurden in {filename} gespeichert.")


# function to calculate specificity based on threshold
def specificity_more_than_mild(df, threshold):
    # no (1) and  mild (2)defined as not sick (True Negative)
    df['gold_standard'] = df['highest_diagnosis_funduscopy'].apply(lambda x: 1 if x <= 2 else 0)

    # based on threshold
    df['test_result'] = df['patient_DR_OU'].apply(lambda x: 1 if x < threshold else 0)

    # specificity  = True Negative / (True Negative + False Positive)
    TN = len(df[(df['gold_standard'] == 1) & (df['test_result'] == 1)])
    FP = len(df[(df['gold_standard'] == 1) & (df['test_result'] == 0)])
    
    specificity = TN / (TN + FP) if (TN + FP) != 0 else 0
    return specificity

# function to calculate specificity accors different thresholds
def specificity_analysis(df, step=0.1):
    thresholds = np.arange(0, 5.1, step)  # threshold from 0 to 5 in 0.1-steps
    specificities = {round(threshold, 1): specificity_more_than_mild(df, threshold) for threshold in thresholds}
    
    return specificities

# function to save in ecxel file 
def save_specificity_to_excel(df, step=0.1, filename="specificity_analysis.xlsx"):
    specificities = specificity_analysis(df, step=step)
    
    specificity_df = pd.DataFrame(list(specificities.items()), columns=['Threshold', 'Specificity'])
    
    specificity_df.to_excel(filename, index=False)
    print(f"Die Spezifitätsergebnisse wurden in {filename} gespeichert.")


# %% [code]
df_study_cleaned = df_study_funduscopy.copy()

# Entferne alle Zeilen, in denen "patient_DR_OU" NaN-Werte hat
df_study_cleaned = df_study_cleaned.dropna(subset=['patient_DR_OU'])


# Sensitivität und Spezifität für verschiedene Schwellenwerte berechnen
sensitivities = []
specificities = []
thresholds = np.arange(0, 5.1, 0.1)

for threshold in thresholds:
    sens = sensitivity_more_than_mild(df_study_cleaned, threshold)
    spec = specificity_more_than_mild(df_study_cleaned, threshold)
    sensitivities.append(sens)
    specificities.append(spec)

# ROC-Kurve erstellen
fpr = [1 - spec for spec in specificities]  # False Positive Rate (1 - Spezifität)
tpr = sensitivities  # True Positive Rate (Sensitivität)
roc_auc = auc(fpr, tpr)

# Plot der ROC-Kurve
plt.figure()
plt.plot(fpr, tpr, color='darkorange', lw=2, label='ROC curve (AUC = %0.4f)' % roc_auc)
plt.plot([0, 1], [0, 1], color='navy', lw=2, linestyle='--')
plt.xlim([0.0, 1.0])
plt.ylim([0.0, 1.05])
plt.xlabel('False Positive Rate')
plt.ylabel('True Positive Rate')
plt.title('Receiver Operating Characteristic (ROC)')
plt.legend(loc="lower right")
plt.show()


print(f"roc auc : {roc_auc}")


# %% [markdown]
#### ──────────────────────────────────────────────────────────────────────────────────────────────
# Youden Adjustment

# %% [code]
# Mapping for "highest_diagnosis_funduscopy" (here added, if mapping above wasn't executed)
mapping = {
    'no': 1,
    'mild': 2,
    'moderate': 3,
    'severe': 4,
    'Pat. E, krank, nicht erschienen': 0 # withoput funduscopy, patient sick, not there
}

# Ffunction to calculate optimal thresholds for each DR category based on youden-index with explizit threshold for  "no"
def calculate_optimal_thresholds(df):
    thresholds = {}
    
    # calculation of threshold for different categories
    for category, value in mapping.items():
        if value == 0:
            continue  # "Pat. E, krank, nicht erschienen" gets skipped

        # manual definition for "no" (this don't need to be considered, because threshold for mild gets considered)
        # if not set, it would be 0.00, which would result in error calculation methods, a value near 0 is recommended  
        
        if category == 'no':
            thresholds[category] = 0.04  # example for explicit threshold for  "no" DR
            continue
        
        # Goldstandard = 1, all other categories as  0
        df['gold_standard'] = df['highest_diagnosis_funduscopy'].apply(lambda x: 1 if x == value else 0)
        
        # again ROC-Kurve based on "patient_DR_OU"
        fpr, tpr, thresholds_roc = roc_curve(df['gold_standard'], df['patient_DR_OU'])
        
        # Youden-Index: sensitivity + spezificity  - 1
        youden_index = tpr - fpr
        optimal_idx = np.argmax(youden_index)  # Index of maximum Youden-Index
        optimal_threshold = thresholds_roc[optimal_idx]
        
        # threshold in range [0, 5] 
        optimal_threshold = np.clip(optimal_threshold, 0, 5)
        
        # save thresholds
        thresholds[category] = optimal_threshold

    return thresholds


# %% [code]
df_study_cleaned = df_study_funduscopy.copy()

# remove NaN-Werte  values 
df_study_cleaned = df_study_cleaned.dropna(subset=['patient_DR_OU'])

# Show number of patients and new thresholds below this chart 
plt.hist(df_study_cleaned['patient_DR_OU'], bins=20, edgecolor='black')
plt.title('Number of patients per DR Score interval')
plt.xlabel('DR Score')
plt.ylabel('Number of patients')
plt.show()

# calculation of optimal thresholds
optimal_thresholds = calculate_optimal_thresholds(df_study_cleaned)

# print out
print("Optimal threshold for every DR category based on youden index mapping:")
for category, threshold in optimal_thresholds.items():
    print(f"{category}: {threshold:.2f}")

# %% [markdown]
### Check Youden Index

# %% [code]
# Function to manually calculate and visualize Youden Index for a specific DR category
def manually_check_youden(df, category):
    value = mapping[category]
    
    # Create a binary gold standard for the selected category
    df['gold_standard'] = df['highest_diagnosis_funduscopy'].apply(lambda x: 1 if x == value else 0)
    
    # Calculate ROC curve
    fpr, tpr, thresholds_roc = roc_curve(df['gold_standard'], df['patient_DR_OU'])
    
    # Calculate Youden Index (Sensitivity + Specificity - 1)
    youden_index = tpr - fpr
    
    # Plot ROC Curve
    plt.plot(thresholds_roc, youden_index, label=f'Youden Index for {category} DR', marker='o')
    plt.xlabel('Thresholds')
    plt.ylabel('Youden Index')
    plt.title(f'Youden Index for {category} DR')
    plt.grid(True)
    plt.legend()
    plt.show()
    
    # Display the optimal threshold with the maximum Youden Index
    optimal_idx = np.argmax(youden_index)
    optimal_threshold = thresholds_roc[optimal_idx]
    
    print(f'Optimal Threshold for {category} DR: {optimal_threshold}')
    print(f'Maximum Youden Index: {youden_index[optimal_idx]}')
    
    # Return full ROC and Youden Index data for manual inspection
    return pd.DataFrame({
        'Threshold': thresholds_roc,
        'False Positive Rate': fpr,
        'True Positive Rate': tpr,
        'Youden Index': youden_index
    })


# %% [code]
df_study_cleaned = df_study_funduscopy.copy()

# Entferne alle Zeilen, in denen "patient_DR_OU" NaN-Werte hat
df_study_cleaned = df_study_cleaned.dropna(subset=['patient_DR_OU'])

# Example usage for mild DR
youden_df = manually_check_youden(df_study_cleaned, 'mild')


# %% [code]
df_study_cleaned = df_study_funduscopy.copy()

# Entferne alle Zeilen, in denen "patient_DR_OU" NaN-Werte hat
df_study_cleaned = df_study_cleaned.dropna(subset=['patient_DR_OU'])

# Example usage for mild DR
youden_df = manually_check_youden(df_study_cleaned, 'moderate')


# %% [code]
df_study_cleaned = df_study_funduscopy.copy()

# Entferne alle Zeilen, in denen "patient_DR_OU" NaN-Werte hat
df_study_cleaned = df_study_cleaned.dropna(subset=['patient_DR_OU'])

# Example usage for mild DR
youden_df = manually_check_youden(df_study_cleaned, 'severe')


# %% [markdown]
## Adjusted RetCAD metrics

# %% [code]
# define mapping for new thresholds
def map_thirona_dr_categories(score):
    if score <= 0.07:
        return 'no DR'
    elif 0.07 < score <= 1.02:
        return 'mild DR'
    elif 1.02 < score <= 1.67:
        return 'moderate DR'
    elif score > 1.67:
        return 'severe DR'
    else:
        return 'unknown'

# %% [code]
df_study_cleaned = df_study_funduscopy.copy()

# Entferne alle Zeilen, in denen "patient_DR_OU" NaN-Werte hat
df_study_cleaned = df_study_cleaned.dropna(subset=['patient_DR_OU'])

# apply mapping 
df_study_cleaned['thirona_dr_categories_adjusted'] = df_study_cleaned['patient_DR_OU'].apply(map_thirona_dr_categories)

# %% [code]
# Define the mapping; this is again a preparatory step, to change wording from strings to numbers
mapping = {
    'no DR': 1,
    'mild DR': 2,
    'moderate DR': 3,
    'severe DR': 4,
    'unknown': 0
}

# Apply the mapping to rename the thirona columns with labels 
df_study_cleaned['thirona_dr_categories_adjusted_numbers'] = df_study_cleaned['thirona_dr_categories_adjusted'].map(mapping)

# %% [code]
# cross_tab between DR-Grade funduscopy and thirona highest group adjusted
cross_tab = pd.crosstab(df_study_cleaned['highest_diagnosis_funduscopy'], df_study_cleaned['thirona_dr_categories_adjusted_numbers']) 


# %% [code]
cross_tab

# %% [markdown]
#### ──────────────────────────────────────────────────────────────────────────────────────────────
# Severe patients missed

# %% [code]
# Anzahl sever Patients missed, detected

# Funktion zur Berechnung der Anzahl der Patienten mit schwerer DR, die richtig und falsch erkannt wurden je nach Schwellenwert
def calculate_severe_DR_detection(df, threshold):
    # Patienten mit schwerer DR (highest_diagnosis_funduscopy >= 4)
    severe_DR_patients = df[df['highest_diagnosis_funduscopy'] >= 4]
    
    # Richtig erkannte Patienten (patient_DR_OU >= threshold)
    correctly_detected = len(severe_DR_patients[severe_DR_patients['patient_DR_OU'] >= threshold])
    
    # Nicht erkannte Patienten (patient_DR_OU < threshold)
    not_detected = len(severe_DR_patients[severe_DR_patients['patient_DR_OU'] < threshold])
    
    return correctly_detected, not_detected

# Funktion, um die Erkennung von schwerer DR je nach Schwellenwert zu analysieren
# changed grom "np.arange(0, 5.1, step 0.1)" to  np.arange(0, 1.0, step); step 0.01
def severe_DR_detection_analysis(df, step=0.01, range_max = 5.0):
    thresholds = np.arange(0, range_max, step)
    results = {'Threshold': [], 'Correctly_Detected': [], 'Not_Detected': []}
    
    for threshold in thresholds:
        correct, not_detected = calculate_severe_DR_detection(df, threshold)
        results['Threshold'].append(threshold)
        results['Correctly_Detected'].append(correct)
        results['Not_Detected'].append(not_detected)
    
    return pd.DataFrame(results)

# %% [code]
# Analyse der Erkennung von schwerer DR je nach Schwellenwert
detection_results = severe_DR_detection_analysis(df_study_cleaned, step=0.05, range_max = 1.0) # you can manually change step and rangemax

# %% [code]
detection_results

# %% [code]
# Plot Threshold vs. Not Detected
plt.figure(figsize=(10, 6))
plt.plot(detection_results['Threshold'], detection_results['Not_Detected'], color='red', marker='o', label='Not Detected')

plt.title('Not Detected vs. RetCAD DR Score Threshold')
plt.xlabel('RetCAD DR Scroe Thresholf for refferal')
plt.ylabel('Number of Not Detected Cases')
plt.grid(True, linestyle='--', alpha=0.6)
plt.legend()
plt.tight_layout()
plt.show()

# %% [markdown]
In our study, we considered more than 5 missed cases out of a total of 105 patients with severe DR, which are availabe to analysis, to be unacceptable. Therefore, we selected a referral threshold of 0.1 to keep the number of undetected cases below this limit.

# %% [markdown]
